# Supplementary material for: Tamoxifen induces protection against manganese toxicity by REST upregulation via the ER-α/Wnt/β-catenin pathway in neuronal cells
Source: J Biol Chem. 2025 Apr 23;301(6):108529. doi: 10.1016/j.jbc.2025.108529 (PMC12152632; doi:10.1016/j.jbc.2025.108529)
Supplement: Supplemental data [file mmc1.zip]

Archive with 3 entries (3 files):
- Supplementary legends-031725.docx
- Fig. S1.tif
- Fig. S2.tif
